# Supplementary material for: Survey and Molecular Diagnostics of Target Site Mutations Conferring Resistance to Insecticides in Populations of Aphis spiraecola from Greece
Source: Insects. 2025 Nov 25;16(12):1199. doi: 10.3390/insects16121199 (PMC12733833; doi:10.3390/insects16121199)
Supplement: Supplementary file 1 [file insects-16-01199-s001.zip]

Archive with 5 entries (5 files):
- Fig_S1.pdf
- Fig_S2.pdf
- Fig_S3.pdf
- Fig_S4.pdf
- Fig_S5.pdf
